# Supplementary material for: Using iterative learning to improve understanding during the informed consent process in a South African psychiatric genomics study
Source: PLoS One. 2017 Nov 29;12(11):e0188466. doi: 10.1371/journal.pone.0188466 (PMC5707000; doi:10.1371/journal.pone.0188466)
Supplement: S1 Text — (XLSX) [file pone.0188466.s001.xlsx]

## Sheet: Data
FILE	NURSE	CASECONTROL	SEX	PROVINCE	EDUCATION	AGE	SIZE	TREATMENT	GAF	UB1	UB2	UB3	UB4	UBCOM
B175	1	0	0	0	0	1	0	0	60	14	17	19	20	4
B41	2	0	0	0	0	1	0	0	61	16	19	20	20	3
B187	5	0	0	0	0	1	0	0	64	16	20	20	20	2
B221	5	0	0	0	0	1	0	0	63	15	20	20	20	2
B78	5	0	0	0	0	1	0	0	80	10	18	20	20	3
B182	5	0	0	0	0	1	0	0	53	15	19	19	19	5
B249	5	0	0	0	0	1	0	0	63	18	20	20	20	2
B78	5	0	0	0	0	1	0	0	80	12	19	20	20	3
B227	5	0	0	0	0	1	0	0	59	15	20	20	20	2
B78	5	0	0	0	0	1	0	0	71	13	18	20	20	3
B23	1	1	0	0	0	1	0	1	70	16	18	20	20	3
B168	1	1	0	0	0	1	0	2	50	13	16	20	20	3
B153	1	1	0	0	0	1	0	1	57	5	13	17	20	4
B147	1	1	0	0	0	1	0	1	50	9	15	17	20	4
B17	1	1	0	0	0	1	0	1	68	15	18	18	18	5
B188	3	1	0	0	0	1	0	1	70	8	14	20	20	3
B297	2	1	0	0	0	1	0	1	55	17	18	20	20	3
B222	2	1	0	0	0	1	0	1	51	13	16	20	20	3
B16	1	1	0	0	0	1	0	1	70	13	17	20	20	3
B31	1	1	0	0	0	1	0	1	64	10	15	18	20	4
B175	2	0	0	0	0	2	0	0	61	10	14	20	20	3
B230	3	0	0	0	0	2	0	0	75	15	20	20	20	2
B77	2	0	0	0	0	2	0	0	61	16	20	20	20	2
B167	5	0	0	0	0	2	0	0	63	15	20	20	20	2
B86	2	0	0	0	0	2	0	0	71	15	17	19	19	5
B227	5	0	0	0	0	2	0	0	56	11	19	19	19	5
B242	1	0	0	0	0	2	0	0	60	13	15	19	19	5
B76	1	1	0	0	0	2	0	2	61	14	17	19	19	5
B81	3	1	0	0	0	2	0	2	45	9	18	20	20	3
B263	2	1	0	0	0	2	0	1	55	15	17	20	20	3
B88	4	1	0	0	0	2	0	2	55	16	18	18	18	5
B166	2	1	0	0	0	2	0	1	45	16	20	20	20	2
B23	1	1	0	0	0	2	0	1	70	15	20	20	20	2
B258	2	1	0	0	0	2	0	1	63	16	20	20	20	2
B31	1	0	0	0	0	3	0	0	86	14	18	19	20	4
B242	4	0	0	0	0	3	0	0	92	16	20	20	20	2
B232	5	0	0	0	0	3	0	0	55	14	20	20	20	2
B232	5	0	0	0	0	3	0	0	52	13	20	20	20	2
B82	3	0	0	0	0	3	0	0	42	16	20	20	20	2
B79	5	0	0	0	0	3	0	0	75	13	17	19	19	5
B167	5	0	0	0	0	3	0	0	65	12	17	20	20	3
B159	5	0	0	0	0	3	0	0	62	13	20	20	20	2
B165	1	1	0	0	0	3	0	1	41	9	15	18	19	5
B296	3	1	0	0	0	3	0	1	65	10	18	20	20	3
B43	2	1	0	0	0	3	0	2	31	8	20	20	20	2
B147	3	1	0	0	0	3	0	1	65	15	16	20	20	3
B44	2	1	0	0	0	3	0	1	21	11	15	18	20	4
B106	3	1	0	0	0	3	0	2	40	9	11	17	20	4
B87	2	1	0	0	0	3	0	2	31	16	18	20	20	3
B257	2	1	0	0	0	3	0	1	51	15	20	20	20	2
B242	1	0	0	0	0	4	0	0	50	11	16	18	20	4
B159	5	0	0	0	0	4	0	0	70	12	20	20	20	2
B88	4	0	0	0	0	4	0	0	90	20	20	20	20	1
B85	1	1	0	0	0	4	0	2	62	10	15	19	20	4
B81	3	1	0	0	0	4	0	2	40	8	16	20	20	3
B83	1	1	0	0	0	4	0	1	70	9	15	17	20	4
B232	2	0	0	0	1	1	0	0	85	15	20	20	20	2
B228	2	0	0	0	1	1	0	0	81	14	16	20	20	3
B232	2	0	0	0	1	1	0	0	71	14	16	19	20	4
B231	1	0	0	0	1	1	0	0	68	15	19	20	20	3
B142	1	0	0	0	1	1	0	0	51	16	18	20	20	3
B143	3	0	0	0	1	1	0	0	55	16	20	20	20	2
B62	2	0	0	0	1	1	0	0	71	13	19	20	20	3
B301	1	0	0	0	1	1	0	0	66	17	20	20	20	2
B142	1	0	0	0	1	1	0	0	51	15	18	19	19	5
B176	3	0	0	0	1	1	0	0	80	20	20	20	20	1
B39	2	0	0	0	1	1	0	0	60	18	20	20	20	2
B157	5	0	0	0	1	1	0	0	65	14	20	20	20	2
B15	1	0	0	0	1	1	0	0	90	15	18	18	18	5
B221	5	0	0	0	1	1	0	0	60	20	20	20	20	1
B194	5	0	0	0	1	1	0	0	67	10	16	20	20	3
B104	4	0	0	0	1	1	0	0	70	20	20	20	20	1
B142	2	0	0	0	1	1	0	0	65	14	18	19	19	5
B158	5	0	0	0	1	1	0	0	70	20	20	20	20	1
B186	5	0	0	0	1	1	0	0	64	20	20	20	20	1
B157	5	0	0	0	1	1	0	0	70	20	20	20	20	1
B222	5	0	0	0	1	1	0	0	60	16	20	20	20	2
B145	4	0	0	0	1	1	0	0	90	20	20	20	20	1
B122	4	0	0	0	1	1	0	0	99	18	20	20	20	2
B15	1	0	0	0	1	1	0	0	88	17	20	20	20	2
B193	5	0	0	0	1	1	0	0	65	20	20	20	20	1
B47	5	0	0	0	1	1	0	0	90	16	20	20	20	2
B157	5	0	0	0	1	1	0	0	67	17	20	20	20	2
B147	4	0	0	0	1	1	0	0	90	20	20	20	20	1
B243	1	0	0	0	1	1	0	0	62	13	19	20	20	3
B15	1	0	0	0	1	1	0	0	88	17	19	20	20	3
B152	3	0	0	0	1	1	0	0	50	17	20	20	20	2
B146	3	0	0	0	1	1	0	0	65	13	15	19	20	4
B220	5	0	0	0	1	1	0	0	60	12	20	20	20	2
B157	5	0	0	0	1	1	0	0	60	12	18	20	20	3
B82	3	0	0	0	1	1	0	0	45	12	14	20	20	3
B39	2	0	0	0	1	1	0	0	71	18	19	20	20	3
B232	5	0	0	0	1	1	0	0	52	20	20	20	20	1
B78	5	0	0	0	1	1	0	0	85	14	20	20	20	2
B45	5	0	0	0	1	1	0	0	80	16	20	20	20	2
B220	5	0	0	0	1	1	0	0	62	13	20	20	20	2
B40	1	0	0	0	1	1	0	0	68	16	20	20	20	2
B62	1	0	0	0	1	1	0	0	74	17	20	20	20	2
B146	1	0	0	0	1	1	0	0	58	15	18	19	20	4
B61	2	0	0	0	1	1	0	0	71	19	20	20	20	2
B77	2	0	0	0	1	1	0	0	65	15	17	20	20	3
B39	2	0	0	0	1	1	0	0	61	16	18	20	20	3
B159	5	0	0	0	1	1	0	0	65	20	20	20	20	1
B186	5	0	0	0	1	1	0	0	65	20	20	20	20	1
B228	5	0	0	0	1	1	0	0	61	20	20	20	20	1
B294	1	1	0	0	1	1	0	1	50	8	17	18	20	4
B189	2	1	0	0	1	1	0	1	35	17	20	20	20	2
B296	2	1	0	0	1	1	0	1	51	16	17	20	20	3
B167	5	1	0	0	1	1	0	1	52	5	17	20	0	3
B104	4	1	0	0	1	1	0	2	49	20	20	20	20	1
B187	4	1	0	0	1	1	0	1	46	15	18	18	18	5
B61	2	1	0	0	1	1	0	1	21	12	20	20	20	2
B120	2	1	0	0	1	1	0	1	50	18	20	20	20	2
B190	2	1	0	0	1	1	0	1	55	15	19	20	20	3
B42	2	1	0	0	1	1	0	1	21	9	14	19	20	4
B18	2	1	0	0	1	1	0	1	21	13	17	18	18	5
B158	5	1	0	0	1	1	0	0	70	16	20	20	20	2
B295	3	1	0	0	1	1	0	1	70	13	20	20	20	2
B162	3	1	0	0	1	1	0	1	65	15	16	18	20	4
B44	2	1	0	0	1	1	0	2	61	17	20	20	20	2
B321	4	1	0	0	1	1	0	0	60	11	14	17	18	5
B158	4	1	0	0	1	1	0	1	68	19	20	20	20	2
B146	1	1	0	0	1	1	0	1	48	6	14	17	20	4
B21	1	1	0	0	1	1	0	1	70	7	14	15	19	5
B147	3	1	0	0	1	1	0	1	65	15	20	20	20	2
B83	2	1	0	0	1	1	0	1	25	10	17	20	20	3
B140	2	1	0	0	1	1	0	1	35	16	18	20	20	3
B153	1	1	0	0	1	1	0	1	51	11	17	18	18	5
B144	3	1	0	0	1	1	0	1	50	12	13	20	20	3
B294	2	1	0	0	1	1	0	1	65	16	20	20	20	2
B295	2	1	0	0	1	1	0	1	51	18	18	20	20	3
B44	2	1	0	0	1	1	0	2	82	12	16	20	20	3
B328	4	1	0	0	1	1	0	1	54	17	18	20	20	3
B263	4	1	0	0	1	1	0	1	75	14	20	20	20	2
B158	4	1	0	0	1	1	0	1	75	17	18	18	18	5
B187	4	1	0	0	1	1	0	1	72	13	18	18	18	5
B21	1	1	0	0	1	1	0	1	70	12	15	19	19	5
B189	3	1	0	0	1	1	0	1	70	16	19	20	20	3
B143	3	1	0	0	1	1	0	1	55	10	12	20	20	3
B150	3	1	0	0	1	1	0	1	65	13	15	20	20	3
B120	2	1	0	0	1	1	0	1	45	18	20	20	20	2
B121	4	1	0	0	1	1	0	1	65	17	20	20	20	2
B150	4	1	0	0	1	1	0	1	69	14	16	19	19	5
B168	3	1	0	0	1	1	0	1	75	13	16	20	20	3
B153	2	1	0	0	1	1	0	1	35	15	18	20	20	3
B192	5	1	0	0	1	1	0	2	75	16	20	20	20	2
B45	5	1	0	0	1	1	0	2	65	13	19	20	20	3
B259	4	1	0	0	1	1	0	1	75	15	20	20	20	2
B188	4	1	0	0	1	1	0	1	65	16	19	19	19	5
B67	1	1	0	0	1	1	0	2	62	13	19	20	20	3
B297	3	1	0	0	1	1	0	1	50	17	20	20	20	2
B189	4	1	0	0	1	1	0	1	65	13	18	18	18	5
B17	1	1	0	0	1	1	0	1	60	15	17	19	20	4
B120	2	1	0	0	1	1	0	1	51	17	20	20	20	2
B229	2	0	0	0	1	2	0	0	71	16	18	20	20	3
B230	5	0	0	0	1	2	0	0	60	20	20	20	20	1
B40	1	0	0	0	1	2	0	0	62	12	15	19	20	4
B229	2	0	0	0	1	2	0	0	70	15	17	20	20	3
B186	5	0	0	0	1	2	0	0	63	20	20	20	20	1
B187	5	0	0	0	1	2	0	0	68	13	20	20	20	2
B76	2	0	0	0	1	2	0	0	81	18	20	20	20	2
B166	5	0	0	0	1	2	0	0	65	19	20	20	20	2
B230	4	0	0	0	1	2	0	0	90	17	20	20	20	3
B46	5	0	0	0	1	2	0	0	90	20	20	20	20	1
B186	5	0	0	0	1	2	0	0	65	19	20	20	20	2
B193	5	0	0	0	1	2	0	0	63	13	18	20	20	3
B141	4	0	0	0	1	2	0	0	90	20	20	20	20	1
B80	4	0	0	0	1	2	0	0	90	19	20	20	20	2
B243	4	0	0	0	1	2	0	0	90	18	19	20	20	3
B143	3	0	0	0	1	2	0	0	55	20	20	20	20	1
B82	3	0	0	0	1	2	0	0	45	16	20	20	20	2
B107	3	0	0	0	1	2	0	0	50	14	17	20	20	3
B61	2	0	0	0	1	2	0	0	51	16	20	20	20	2
B230	2	0	0	0	1	2	0	0	72	14	17	19	20	4
B78	5	0	0	0	1	2	0	0	83	13	19	20	20	3
B76	1	0	0	0	1	2	0	0	60	15	18	20	20	3
B75	2	0	0	0	1	2	0	0	72	11	18	19	20	4
B166	5	0	0	0	1	2	0	0	70	11	19	20	20	3
B87	1	0	0	0	1	2	0	0	60	16	20	20	20	2
B231	1	0	0	0	1	2	0	0	60	17	20	20	20	2
B40	1	0	0	0	1	2	0	0	62	16	19	20	20	3
B142	1	0	0	0	1	2	0	0	52	13	17	19	20	4
B230	2	0	0	0	1	2	0	0	75	16	17	20	20	3
B229	2	0	0	0	1	2	0	0	75	15	18	20	20	3
B144	3	1	0	0	1	2	0	1	55	18	20	20	20	2
B296	3	1	0	0	1	2	0	1	51	14	20	20	20	2
B140	2	1	0	0	1	2	0	2	61	16	20	20	20	2
B75	2	1	0	0	1	2	0	1	21	12	18	20	20	3
B141	4	1	0	0	1	2	0	1	75	16	20	20	20	2
B66	2	1	0	0	1	2	0	2	51	18	20	20	20	2
B86	2	1	0	0	1	2	0	2	22	18	20	20	20	2
B294	3	1	0	0	1	2	0	1	75	15	20	20	20	2
B119	2	1	0	0	1	2	0	1	32	12	20	20	20	2
B194	5	1	0	0	1	2	0	2	57	10	18	20	20	3
B140	4	1	0	0	1	2	0	1	44	18	20	20	20	2
B168	4	1	0	0	1	2	0	1	66	19	20	20	20	2
B120	2	1	0	0	1	2	0	1	51	15	20	20	20	2
B20	3	1	0	0	1	2	0	1	61	18	19	19	19	5
B44	2	1	0	0	1	2	0	2	51	17	19	20	20	3
B153	2	1	0	0	1	2	0	1	65	15	19	20	20	3
B160	2	1	0	0	1	2	0	1	55	16	19	20	20	3
B77	2	1	0	0	1	2	0	2	21	13	17	19	19	5
B160	5	1	0	0	1	2	0	1	52	15	20	20	20	2
B172	5	1	0	0	1	2	0	1	58	14	20	20	20	2
B108	4	1	0	0	1	2	0	2	51	20	20	20	20	1
B31	2	1	0	0	1	2	0	1	11	18	20	20	20	2
B43	2	1	0	0	1	2	0	1	21	13	19	20	20	3
B141	4	1	0	0	1	2	0	2	69	17	20	20	20	2
B40	2	1	0	0	1	2	0	1	31	16	17	20	20	3
B75	2	1	0	0	1	2	0	2	21	14	17	20	20	3
B119	2	1	0	0	1	2	0	1	45	17	20	20	20	2
B140	2	1	0	0	1	2	0	1	55	15	20	20	20	2
B259	1	1	0	0	1	2	0	1	50	7	15	16	20	4
B45	5	1	0	0	1	2	0	2	68	13	19	20	20	3
B88	4	0	0	0	1	3	0	0	80	20	20	20	20	1
B231	3	0	0	0	1	3	0	0	80	14	20	20	20	2
B122	4	0	0	0	1	3	0	0	90	20	20	20	20	1
B144	4	0	0	0	1	3	0	0	91	20	20	20	20	1
B151	4	0	0	0	1	3	0	0	92	20	20	20	20	1
B227	1	0	0	0	1	3	0	0	62	16	19	20	20	3
B228	1	0	0	0	1	3	0	0	53	15	17	20	20	3
B241	1	0	0	0	1	3	0	0	56	16	19	19	19	5
B242	1	0	0	0	1	3	0	0	60	13	16	19	20	4
B66	2	0	0	0	1	3	0	0	61	13	19	20	20	3
B83	5	0	0	0	1	3	0	0	100	18	20	20	20	2
B86	2	0	0	0	1	3	0	0	65	11	19	20	20	3
B85	1	0	0	0	1	3	0	0	60	13	15	17	20	4
B229	2	0	0	0	1	3	0	0	82	14	15	20	20	4
B86	2	0	0	0	1	3	0	0	61	14	20	20	20	2
B150	4	1	0	0	1	3	0	1	42	18	19	19	19	5
B190	1	1	0	0	1	3	0	1	42	12	16	18	20	4
B295	1	1	0	0	1	3	0	2	50	8	13	17	18	5
B119	2	1	0	0	1	3	0	1	51	14	20	20	20	2
B308	2	1	0	0	1	3	0	1	52	16	19	20	20	3
B228	5	1	0	0	1	3	0	2	58	12	18	18	18	5
B15	2	1	0	0	1	3	0	2	31	17	19	20	20	4
B76	1	1	0	0	1	3	0	2	61	13	16	18	20	4
B314	4	1	0	0	1	3	0	1	55	10	11	15	17	5
B295	1	1	0	0	1	3	0	1	50	11	15	20	20	3
B265	1	1	0	0	1	3	0	2	51	8	16	19	20	4
B190	3	1	0	0	1	3	0	1	70	18	20	20	20	2
B192	5	1	0	0	1	3	0	1	63	16	20	20	20	2
B150	3	1	0	0	1	3	0	1	70	18	20	20	20	2
B174	5	1	0	0	1	3	0	2	70	16	20	20	20	2
B231	2	0	0	0	1	4	0	0	78	11	15	19	20	4
B66	2	0	0	0	1	4	0	0	81	16	19	20	20	3
B257	1	1	0	0	1	4	0	1	57	5	15	17	20	4
B257	1	1	0	0	1	4	0	1	50	9	17	17	20	4
B210	3	0	0	1	0	1	0	0	70	15	20	20	20	2
B201	1	0	0	1	0	1	0	0	50	8	15	17	20	4
B213	3	0	0	1	0	1	0	0	70	20	20	20	20	1
B300	2	0	0	1	0	1	0	0	71	16	18	20	20	3
B202	1	0	0	1	0	1	0	0	54	11	13	17	17	5
B282	4	0	0	1	0	1	0	0	84	17	20	20	20	2
B218	2	0	0	1	0	1	0	0	65	15	20	20	20	2
B207	2	0	0	1	0	1	0	0	72	15	19	20	20	3
B238	4	0	0	1	0	1	0	0	90	14	19	20	20	3
B200	1	0	0	1	0	1	0	0	62	15	18	20	20	3
B236	1	0	0	1	0	1	0	0	60	11	17	18	20	4
B285	1	0	0	1	0	1	1	0	64	13	18	20	20	3
B198	1	0	0	1	0	1	0	0	60	15	15	19	20	4
B217	3	0	0	1	0	1	0	0	65	17	17	20	20	3
B201	2	0	0	1	0	1	0	0	71	17	20	20	20	2
B240	2	0	0	1	0	1	0	0	81	15	16	20	20	3
B282	4	0	0	1	0	1	0	0	90	19	20	20	20	2
B209	1	0	0	1	0	1	0	0	60	15	19	20	20	3
B223	3	0	0	1	0	1	0	0	75	17	19	20	20	3
B223	3	0	0	1	0	1	0	0	70	12	15	19	20	4
B241	4	0	0	1	0	1	0	0	90	16	20	20	20	2
B214	2	0	0	1	0	1	0	0	70	16	19	20	20	3
B130	1	1	0	1	0	1	1	2	50	13	17	19	20	4
B84	1	1	0	1	0	1	1	1	70	15	16	17	18	5
B276	2	1	0	1	0	1	0	2	65	15	18	20	20	3
B91	2	1	0	1	0	1	1	1	21	10	16	19	19	5
B89	4	1	0	1	0	1	1	1	60	18	20	20	20	2
B109	4	1	0	1	0	1	1	1	40	17	20	20	20	2
B165	1	1	0	1	0	1	0	2	40	11	17	19	20	4
B161	3	1	0	1	0	1	0	1	70	15	18	20	20	3
B63	2	1	0	1	0	1	1	1	31	5	17	20	20	3
B110	5	1	0	1	0	1	1	1	52	13	20	20	20	2
B163	4	1	0	1	0	1	0	1	65	17	20	20	20	2
B30	1	1	0	1	0	1	1	2	74	13	16	18	20	4
B117	1	1	0	1	0	1	1	1	48	6	15	17	19	5
B286	2	1	0	1	0	1	0	2	51	19	20	20	20	2
B149	4	1	0	1	0	1	1	1	65	18	19	19	19	5
B68	1	1	0	1	0	1	1	1	54	14	14	18	19	5
B108	3	1	0	1	0	1	0	1	35	14	20	20	20	2
B170	2	1	0	1	0	1	0	1	65	16	20	20	20	2
B91	5	1	0	1	0	1	1	1	56	14	20	20	20	2
B109	4	1	0	1	0	1	1	1	55	18	20	20	20	2
B100	2	1	0	1	0	1	0	1	21	13	18	20	20	3
B69	2	1	0	1	0	1	0	1	22	14	18	20	20	3
B156	3	0	0	1	0	2	0	0	70	20	20	20	20	1
B306	3	0	0	1	0	2	0	0	65	18	20	20	20	2
B204	2	0	0	1	0	2	0	0	65	14	18	19	19	5
B226	1	0	0	1	0	2	0	0	60	15	20	20	20	2
B199	1	0	0	1	0	2	0	0	60	13	15	20	20	3
B33	1	0	0	1	0	2	1	0	31	17	19	20	20	3
B211	1	0	0	1	0	2	0	0	64	9	16	19	20	4
B238	1	0	0	1	0	2	0	0	60	11	15	19	20	4
B216	1	0	0	1	0	2	0	0	50	13	19	19	20	4
B311	3	0	0	1	0	2	0	0	50	20	20	20	20	1
B233	3	0	0	1	0	2	0	0	75	7	14	17	20	4
B304	3	0	0	1	0	2	0	0	60	13	20	20	20	2
B212	2	0	0	1	0	2	0	0	72	17	20	20	20	2
B238	2	0	0	1	0	2	0	0	81	16	19	20	20	3
B245	4	0	0	1	0	2	0	0	89	16	20	20	20	2
B225	1	0	0	1	0	2	0	0	52	15	20	20	20	2
B212	3	0	0	1	0	2	0	0	75	20	20	20	20	1
B312	3	0	0	1	0	2	0	0	50	10	18	20	20	3
B233	3	0	0	1	0	2	0	0	75	12	17	20	20	3
B315	2	0	0	1	0	2	0	0	80	15	19	20	20	3
B239	4	0	0	1	0	2	0	0	84	12	16	16	16	5
B237	2	0	0	1	0	2	0	0	82	13	17	20	20	3
B303	2	0	0	1	0	2	0	0	72	16	19	20	20	3
B304	2	0	0	1	0	2	0	0	77	17	18	20	20	3
B240	2	0	0	1	0	2	0	0	85	14	16	18	19	5
B284	4	0	0	1	0	2	0	0	87	18	20	20	20	2
B59	1	0	0	1	0	2	1	0	90	13	14	18	20	4
B240	3	0	0	1	0	2	0	0	75	15	20	20	20	2
B240	2	0	0	1	0	2	0	0	75	17	17	20	20	3
B307	1	0	0	1	0	2	1	0	57	9	16	20	20	3
B224	1	0	0	1	0	2	0	0	42	13	16	19	20	4
B325	4	0	0	1	0	2	0	0	72	20	20	20	20	1
B320	3	0	0	1	0	2	0	0	55	19	20	20	20	2
B323	2	0	0	1	0	2	0	0	85	17	20	20	20	2
B325	2	0	0	1	0	2	1	0	78	17	20	20	20	2
B329	2	0	0	1	0	2	0	0	81	15	19	20	20	3
B4	1	0	0	1	0	2	1	0	82	17	19	20	20	4
B319	3	0	0	1	0	2	0	0	55	20	20	20	20	1
B286	4	0	0	1	0	2	0	0	91	18	19	19	19	5
B330	2	0	0	1	0	2	0	0	70	17	19	20	20	3
B326	1	0	0	1	0	2	1	0	50	15	19	20	20	3
B34	1	1	0	1	0	2	1	1	70	10	14	16	18	5
B80	4	1	0	1	0	2	0	1	45	11	18	20	20	3
B115	1	1	0	1	0	2	1	1	42	13	14	19	20	4
B169	1	1	0	1	0	2	0	1	40	8	14	16	18	5
B94	2	1	0	1	0	2	1	1	15	13	19	20	20	3
B29	2	1	0	1	0	2	1	2	31	15	19	19	19	5
B73	5	1	0	1	0	2	0	1	60	12	18	20	20	3
B98	1	1	0	1	0	2	1	1	51	10	15	17	20	4
B115	1	1	0	1	0	2	1	1	50	13	16	19	20	4
B164	1	1	0	1	0	2	0	1	51	10	15	19	19	5
B275	3	1	0	1	0	2	0	2	70	14	17	20	20	3
B96	5	1	0	1	0	2	1	2	52	11	17	20	20	3
B248	3	1	0	1	0	2	0	2	75	7	14	20	20	3
B30	2	1	0	1	0	2	0	1	31	11	17	20	20	3
B100	2	1	0	1	0	2	0	1	31	11	18	20	20	3
B7	5	1	0	1	0	2	1	2	80	10	19	20	20	3
B105	4	1	0	1	0	2	1	1	54	14	20	20	20	2
B275	4	1	0	1	0	2	0	2	71	12	18	20	20	3
B234	1	1	0	1	0	2	0	1	50	7	13	17	20	4
B56	1	1	0	1	0	2	0	1	55	11	15	20	20	3
CG	1	1	0	1	0	2	1	2	70	15	16	20	20	3
B27	1	1	0	1	0	2	1	2	72	11	14	16	17	5
B92	2	1	0	1	0	2	1	1	15	16	20	20	20	2
B254	2	1	0	1	0	2	0	2	51	15	16	20	20	3
B103	4	1	0	1	0	2	0	1	50	19	20	20	20	2
B274	4	1	0	1	0	2	0	2	69	16	18	20	20	3
B25	1	1	0	1	0	2	1	1	70	15	17	20	20	3
B152	3	1	0	1	0	2	1	1	65	12	16	20	20	3
B105	4	1	0	1	0	2	0	1	54	12	20	20	20	2
B102	1	1	0	1	0	2	0	1	42	14	19	20	20	3
B92	2	1	0	1	0	2	1	1	31	14	19	20	20	3
B74	2	1	0	1	0	2	1	1	22	14	18	18	18	5
B72	5	1	0	1	0	2	1	1	60	13	18	20	20	3
B97	1	1	0	1	0	2	1	1	51	11	16	18	20	4
B90	3	1	0	1	0	2	1	1	40	8	15	19	20	4
B98	1	1	0	1	0	2	1	1	48	9	16	19	20	4
B37	1	1	0	1	0	2	1	2	68	8	16	19	20	4
B102	1	1	0	1	0	2	0	1	56	9	15	18	19	5
B26	1	1	0	1	0	2	1	1	80	13	16	18	18	5
B101	3	1	0	1	0	2	0	1	40	16	17	10	20	3
B25	5	1	0	1	0	2	1	1	80	15	18	19	20	4
B2	5	0	0	1	0	3	1	0	75	11	18	20	20	3
B196	1	0	0	1	0	3	0	0	44	11	16	18	20	4
B235	3	0	0	1	0	3	0	0	75	9	12	20	20	3
B128	1	0	0	1	0	3	1	0	50	16	17	18	20	3
B211	2	0	0	1	0	3	0	0	75	14	17	20	20	3
B331	1	0	0	1	0	3	1	0	43	15	18	20	20	3
B159	3	0	0	1	0	3	0	0	65	15	20	20	20	2
B309	3	0	0	1	0	3	0	0	50	11	18	20	20	3
B302	3	0	0	1	0	3	0	0	55	13	18	20	20	3
B179	2	0	0	1	0	3	0	0	75	15	20	20	20	2
B308	1	0	0	1	0	3	1	0	60	15	17	19	20	4
B323	3	0	0	1	0	3	0	0	60	14	18	20	20	3
B323	1	0	0	1	0	3	0	0	48	14	20	20	20	2
B322	1	0	0	1	0	3	1	0	52	16	20	20	20	2
B305	1	0	0	1	0	3	1	0	52	9	15	20	20	3
B330	1	0	0	1	0	3	1	0	50	16	18	20	20	3
B219	1	0	0	1	0	3	0	0	52	10	16	18	20	4
B284	1	0	0	1	0	3	1	0	55	8	16	19	20	4
B319	1	0	0	1	0	3	1	0	57	15	20	20	20	2
B223	1	0	0	1	0	3	0	0	60	15	17	20	20	3
B234	2	0	0	1	0	3	0	0	81	15	18	20	20	3
B225	1	0	0	1	0	3	0	0	55	13	20	20	20	2
B128	1	0	0	1	0	3	1	0	52	15	18	20	20	3
B318	1	0	0	1	0	3	1	0	50	8	15	19	20	4
B312	1	0	0	1	0	3	1	0	55	11	16	18	20	4
B316	1	0	0	1	0	3	1	0	70	12	15	19	19	5
B226	3	0	0	1	0	3	0	0	75	13	17	20	20	3
B323	2	0	0	1	0	3	0	0	75	15	19	20	20	3
B180	1	0	0	1	0	3	0	0	55	13	19	20	20	3
B213	1	0	0	1	0	3	0	0	55	14	16	20	20	3
B185	1	0	0	1	0	3	0	0	60	15	17	19	19	5
B305	1	0	0	1	0	3	1	0	57	9	14	16	19	5
B218	3	0	0	1	0	3	0	0	65	11	14	19	20	4
B285	1	0	0	1	0	3	1	0	70	15	18	20	20	3
B219	1	0	0	1	0	3	0	0	44	8	15	17	19	5
B235	2	0	0	1	0	3	0	0	80	15	19	20	20	3
B70	1	1	0	1	0	3	0	1	55	13	14	16	20	3
B256	3	1	0	1	0	3	0	2	70	9	12	18	20	4
B104	4	1	0	1	0	3	0	1	40	15	18	18	18	5
B117	1	1	0	1	0	3	1	1	46	13	14	18	19	5
B117	1	1	0	1	0	3	1	1	40	15	15	19	19	5
B269	3	1	0	1	0	3	0	2	70	8	13	20	20	3
B54	5	1	0	1	0	3	0	1	60	12	13	20	20	3
B36	1	1	0	1	0	3	1	2	60	9	16	20	20	3
B69	1	1	0	1	0	3	1	1	54	11	15	18	20	4
B182	1	1	0	1	0	3	0	2	44	10	15	17	19	5
B92	2	1	0	1	0	3	1	1	21	13	19	19	19	5
B281	4	1	0	1	0	3	0	2	68	10	15	18	18	5
B58	1	1	0	1	0	3	1	2	70	16	17	19	20	3
B247	1	1	0	1	0	3	0	2	50	11	15	18	20	4
B164	1	1	0	1	0	3	0	1	39	6	11	15	17	5
B113	3	1	0	1	0	3	1	1	35	15	20	20	20	2
B118	2	1	0	1	0	3	0	1	25	12	18	20	20	3
B68	5	1	0	1	0	3	0	1	65	11	17	20	20	3
B72	5	1	0	1	0	3	0	1	60	9	17	20	20	3
B116	5	1	0	1	0	3	1	1	50	10	17	20	20	3
B149	4	1	0	1	0	3	1	1	59	18	20	20	20	2
B65	1	1	0	1	0	3	0	1	59	9	15	17	20	4
B70	1	1	0	1	0	3	0	1	53	13	15	17	20	4
B256	1	1	0	1	0	3	0	2	58	9	16	19	20	4
B276	1	1	0	1	0	3	1	2	51	6	15	17	20	4
B170	1	1	0	1	0	3	0	1	41	4	14	17	18	5
B113	3	1	0	1	0	3	1	1	35	20	20	20	20	1
B92	2	1	0	1	0	3	1	1	21	10	19	20	20	3
B270	3	1	0	1	0	3	0	2	70	12	18	20	20	3
B62	2	1	0	1	0	3	1	2	51	11	17	18	18	5
B91	5	1	0	1	0	3	1	1	50	10	15	19	19	5
B105	4	1	0	1	0	3	0	1	55	19	20	20	20	2
B53	1	1	0	1	0	3	0	1	58	12	15	19	20	4
B115	1	1	0	1	0	3	1	1	44	8	16	18	20	4
B197	2	1	0	1	0	3	0	2	55	16	19	19	19	5
B55	5	1	0	1	0	3	0	1	60	12	16	20	20	3
B130	1	0	0	1	0	4	1	0	45	15	16	20	20	3
B313	1	0	0	1	0	4	1	0	51	13	17	20	20	3
B326	1	0	0	1	0	4	1	0	50	5	15	19	20	4
B316	1	0	0	1	0	4	1	0	52	8	16	17	20	4
B321	1	0	0	1	0	4	1	0	42	9	15	18	19	5
B319	1	0	0	1	0	4	1	0	55	14	15	19	19	5
B236	3	0	0	1	0	4	0	0	70	9	18	20	20	3
B218	3	0	0	1	0	4	0	0	75	13	15	20	20	3
B224	3	0	0	1	0	4	0	0	75	16	18	20	20	3
B314	2	0	0	1	0	4	0	0	78	16	17	19	20	3
B239	1	0	0	1	0	4	0	0	61	8	13	13	18	5
B288	3	0	0	1	0	4	0	0	75	11	20	20	20	2
B156	3	0	0	1	0	4	0	0	70	13	17	20	20	3
B238	2	0	0	1	0	4	0	0	75	16	18	20	20	3
B312	2	0	0	1	0	4	0	0	71	17	19	20	20	3
B328	2	0	0	1	0	4	0	0	72	14	15	19	20	4
B238	1	0	0	1	0	4	0	0	56	13	17	20	20	3
B131	1	0	0	1	0	4	1	0	42	10	16	19	20	4
B321	1	0	0	1	0	4	1	0	56	13	15	17	19	5
B331	2	0	0	1	0	4	0	0	82	17	19	20	20	3
B317	1	0	0	1	0	4	1	0	60	13	18	20	20	3
B320	1	0	0	1	0	4	1	0	60	11	17	20	20	3
B324	1	0	0	1	0	4	1	0	55	13	17	20	20	3
B316	1	0	0	1	0	4	1	0	51	12	15	18	20	4
B118	2	1	0	1	0	4	0	1	25	11	17	18	8	5
B96	5	1	0	1	0	4	1	2	60	14	19	20	20	3
B278	1	1	0	1	0	4	1	2	48	3	14	17	18	5
B118	2	1	0	1	0	4	0	1	55	17	20	20	20	2
B256	2	1	0	1	0	4	0	2	55	16	20	20	20	2
B283	2	1	0	1	0	4	0	2	56	17	18	20	20	3
B272	2	1	0	1	0	4	0	2	51	17	19	20	20	3
B96	5	1	0	1	0	4	1	1	52	11	19	19	19	5
B98	1	1	0	1	0	4	1	1	58	10	15	18	20	4
B170	1	1	0	1	0	4	0	1	52	12	15	18	19	5
B279	1	1	0	1	0	4	1	2	60	4	14	16	18	5
B246	3	1	0	1	0	4	0	1	70	15	15	20	20	3
B248	3	1	0	1	0	4	0	2	52	9	11	19	20	4
B161	2	1	0	1	0	4	0	1	35	14	19	20	20	3
B276	2	1	0	1	0	4	0	2	52	17	17	20	20	3
B272	1	1	0	1	0	4	0	2	48	6	15	16	20	4
B107	3	1	0	1	0	4	0	2	30	13	20	20	20	2
B226	2	1	0	1	0	4	0	1	55	15	20	20	20	2
B54	1	1	0	1	0	4	0	1	53	8	13	16	20	4
B97	1	1	0	1	0	4	1	1	52	3	15	16	20	4
B101	3	1	0	1	0	4	0	1	40	13	17	20	20	3
B94	2	1	0	1	0	4	1	1	40	17	20	20	20	2
B1	5	1	0	1	0	4	1	2	90	14	17	20	20	3
B245	4	1	0	1	0	4	0	1	55	8	15	20	20	3
B216	1	0	0	1	1	1	0	0	60	18	20	20	20	2
B4	1	0	0	1	1	1	1	0	90	16	18	2	20	4
B293	2	0	0	1	1	1	0	0	88	16	20	20	20	2
B27	2	0	0	1	1	1	1	0	81	14	17	20	20	3
B183	4	0	0	1	1	1	0	0	92	20	20	20	20	1
B284	4	0	0	1	1	1	0	0	85	18	20	20	20	2
B207	1	0	0	1	1	1	0	0	62	15	20	20	20	2
B209	3	0	0	1	1	1	0	0	70	20	20	20	20	1
B236	3	0	0	1	1	1	0	0	75	18	20	20	20	2
B202	2	0	0	1	1	1	0	0	75	19	20	20	20	2
B135	2	0	0	1	1	1	1	0	75	18	20	20	20	2
B137	5	0	0	1	1	1	1	0	60	16	19	20	20	3
B220	5	0	0	1	1	1	0	0	60	16	19	19	19	5
B129	4	0	0	1	1	1	1	0	90	18	20	20	20	2
B196	1	0	0	1	1	1	0	0	60	13	19	20	20	3
B201	1	0	0	1	1	1	0	0	51	15	18	20	20	3
B199	1	0	0	1	1	1	0	0	60	15	19	19	20	4
B184	3	0	0	1	1	1	0	0	80	20	20	20	20	1
B205	3	0	0	1	1	1	0	0	70	20	20	20	20	1
B182	3	0	0	1	1	1	0	0	80	15	20	20	20	2
B301	2	0	0	1	1	1	0	0	75	18	20	20	20	2
B126	4	0	0	1	1	1	1	0	92	20	20	20	20	1
B180	4	0	0	1	1	1	0	0	85	15	17	20	20	3
B219	1	0	0	1	1	1	0	0	52	15	19	20	20	3
B284	1	0	0	1	1	1	1	0	61	15	18	20	20	3
B282	1	0	0	1	1	1	1	0	70	15	17	19	20	4
B201	3	0	0	1	1	1	0	0	75	20	20	20	20	1
B302	3	0	0	1	1	1	0	0	65	20	20	20	20	1
B210	3	0	0	1	1	1	0	0	75	20	20	20	20	1
B210	3	0	0	1	1	1	0	0	70	16	20	20	20	2
B204	3	0	0	1	1	1	0	0	75	15	20	20	20	2
B156	3	0	0	1	1	1	0	0	65	9	14	20	20	3
B208	2	0	0	1	1	1	0	0	78	13	18	19	19	5
B199	2	0	0	1	1	1	0	0	82	16	19	19	19	5
B138	5	0	0	1	1	1	1	0	65	20	20	20	20	1
B203	1	0	0	1	1	1	0	0	50	15	18	20	20	3
B302	1	0	0	1	1	1	1	0	70	10	17	20	20	3
B4	1	0	0	1	1	1	1	0	85	16	17	18	19	5
B314	3	0	0	1	1	1	0	0	55	20	20	20	20	1
B199	3	0	0	1	1	1	0	0	70	11	16	20	20	3
B3	2	0	0	1	1	1	1	0	71	14	20	20	20	2
B132	2	0	0	1	1	1	1	0	71	16	20	20	20	2
B137	5	0	0	1	1	1	1	0	60	17	18	20	20	3
B285	1	0	0	1	1	1	1	0	70	15	20	20	20	2
B234	1	0	0	1	1	1	0	0	60	12	19	20	20	3
B244	1	0	0	1	1	1	0	0	57	13	19	20	20	3
B204	1	0	0	1	1	1	0	0	54	16	19	20	20	3
B281	1	0	0	1	1	1	0	0	62	10	15	19	20	4
B302	1	0	0	1	1	1	1	0	52	14	16	18	20	4
B329	3	0	0	1	1	1	0	0	55	20	20	20	20	1
B195	3	0	0	1	1	1	0	0	75	20	20	20	20	1
B205	3	0	0	1	1	1	0	0	75	15	19	19	19	5
B319	2	0	0	1	1	1	0	0	75	19	20	20	20	2
CD	2	0	0	1	1	1	1	0	81	16	20	20	20	2
B35	2	0	0	1	1	1	1	0	82	12	16	20	20	3
CD	5	0	0	1	1	1	1	0	80	14	16	20	20	3
B103	1	1	0	1	1	1	1	1	48	11	17	19	19	5
B108	3	1	0	1	1	1	0	1	35	18	20	20	20	2
B71	3	1	0	1	1	1	0	1	40	14	20	20	20	2
B170	2	1	0	1	1	1	0	1	55	16	20	20	20	2
B261	2	1	0	1	1	1	0	1	55	15	17	20	20	3
B250	2	1	0	1	1	1	0	2	65	15	17	20	20	3
B27	2	1	0	1	1	1	1	2	21	11	18	20	20	3
B148	4	1	0	1	1	1	1	1	64	18	19	19	19	5
B233	1	1	0	1	1	1	0	1	52	13	16	20	20	3
B164	1	1	0	1	1	1	0	2	48	13	19	20	20	3
B283	2	1	0	1	1	1	0	2	55	19	20	20	20	2
B265	2	1	0	1	1	1	0	2	55	16	17	20	20	3
B234	4	1	0	1	1	1	0	1	60	12	20	20	20	2
B253	4	1	0	1	1	1	0	2	81	11	20	20	20	2
B162	3	1	0	1	1	1	0	1	70	20	20	20	20	1
B104	4	1	0	1	1	1	1	1	45	14	20	20	20	2
B164	1	1	0	1	1	1	0	2	41	14	18	20	20	3
B171	3	1	0	1	1	1	0	1	75	20	20	20	20	1
B254	3	1	0	1	1	1	0	2	71	20	20	20	20	1
B101	3	1	0	1	1	1	0	1	40	12	18	18	18	5
B99	2	1	0	1	1	1	1	1	21	11	20	20	20	2
B33	2	1	0	1	1	1	1	2	61	15	18	20	20	3
B110	5	1	0	1	1	1	1	1	55	19	20	20	20	2
B70	1	1	0	1	1	1	0	1	58	12	16	19	20	4
B270	1	1	0	1	1	1	0	2	55	12	15	18	20	4
B309	1	1	0	1	1	1	1	2	52	11	15	17	20	4
B30	1	1	0	1	1	1	1	2	80	15	15	18	19	5
B161	3	1	0	1	1	1	0	1	60	20	20	20	20	1
B267	2	1	0	1	1	1	0	2	56	16	17	20	20	3
B90	2	1	0	1	1	1	1	1	15	12	18	20	20	3
B94	2	1	0	1	1	1	1	1	12	11	19	19	19	5
B89	4	1	0	1	1	1	1	1	50	11	15	15	15	5
B251	1	1	0	1	1	1	0	2	48	7	15	19	20	4
B279	1	1	0	1	1	1	1	2	58	7	15	18	20	4
B53	3	1	0	1	1	1	0	1	80	9	16	19	20	4
B94	2	1	0	1	1	1	1	1	31	17	20	20	20	2
B111	5	1	0	1	1	1	1	1	55	20	20	20	20	1
B68	5	1	0	1	1	1	0	1	58	10	16	20	20	3
B24	5	1	0	1	1	1	1	2	85	15	18	20	20	3
B98	1	1	0	1	1	1	1	1	60	15	18	20	20	3
B255	1	1	0	1	1	1	0	2	60	8	15	19	20	4
B266	3	1	0	1	1	1	0	2	71	17	20	20	20	2
B251	3	1	0	1	1	1	0	2	71	18	20	20	20	2
B246	3	1	0	1	1	1	0	2	75	14	19	20	20	3
B7	2	1	0	1	1	1	1	2	31	12	20	20	20	2
B279	2	1	0	1	1	1	0	2	56	17	18	19	20	4
B73	5	1	0	1	1	1	0	1	62	12	17	20	20	3
B109	4	1	0	1	1	1	1	1	45	19	20	20	20	2
B267	4	1	0	1	1	1	0	2	75	11	18	19	19	5
B165	1	1	0	1	1	1	0	1	41	14	17	18	20	4
B280	3	1	0	1	1	1	0	2	75	20	20	20	20	1
B161	2	1	0	1	1	1	0	1	35	13	19	20	20	3
B249	2	1	0	1	1	1	0	2	62	15	19	20	20	3
B93	5	1	0	1	1	1	1	1	60	15	20	20	20	2
B35	5	1	0	1	1	1	1	2	70	15	20	20	20	2
B96	5	1	0	1	1	1	1	1	60	9	18	20	20	3
B137	5	0	0	1	1	2	1	0	70	17	20	20	20	2
B197	1	0	0	1	1	2	0	0	60	15	20	20	20	2
B213	1	0	0	1	1	2	0	0	66	18	20	20	20	2
B214	1	0	0	1	1	2	0	0	60	13	18	20	20	3
B195	1	0	0	1	1	2	0	0	54	13	17	19	19	5
B204	1	0	0	1	1	2	0	0	54	13	17	19	19	5
B202	3	0	0	1	1	2	0	0	70	20	20	20	20	1
B317	3	0	0	1	1	2	0	0	55	15	20	20	20	2
B206	3	0	0	1	1	2	0	0	65	13	15	20	20	3
B210	2	0	0	1	1	2	0	0	71	16	20	20	20	2
B200	2	0	0	1	1	2	0	0	82	18	20	20	20	2
B35	2	0	0	1	1	2	1	0	81	19	20	20	20	2
B317	2	0	0	1	1	2	0	0	75	15	17	19	20	4
B131	1	0	0	1	1	2	1	0	53	13	18	20	20	3
B282	1	0	0	1	1	2	1	0	68	11	17	19	20	4
B127	1	0	0	1	1	2	1	0	50	15	18	19	20	4
B179	3	0	0	1	1	2	0	0	80	16	20	20	20	2
B314	3	0	0	1	1	2	0	0	50	17	19	20	20	3
B41	3	0	0	1	1	2	1	0	50	13	15	20	20	3
B195	2	0	0	1	1	2	0	0	75	16	20	20	20	2
B218	2	0	0	1	1	2	0	0	62	15	20	20	20	2
B198	2	0	0	1	1	2	0	0	85	17	20	20	20	2
B306	2	0	0	1	1	2	0	0	75	17	20	20	20	2
B204	2	0	0	1	1	2	0	0	71	15	18	20	20	3
B307	2	0	0	1	1	2	0	0	72	17	19	20	20	3
B137	5	0	0	1	1	2	1	0	65	17	19	20	20	3
B205	4	0	0	1	1	2	0	0	90	20	20	20	20	1
B290	4	0	0	1	1	2	0	0	80	18	19	19	19	5
B182	1	0	0	1	1	2	0	0	61	17	20	20	20	2
B174	1	0	0	1	1	2	1	0	88	16	16	19	20	3
B209	1	0	0	1	1	2	0	0	55	13	16	19	20	4
B215	3	0	0	1	1	2	0	0	75	20	20	20	20	1
B329	3	0	0	1	1	2	0	0	55	20	20	20	20	1
B124	3	0	0	1	1	2	1	0	45	20	20	20	20	1
B138	5	0	0	1	1	2	1	0	60	15	20	20	20	2
B33	5	0	0	1	1	2	1	0	85	14	17	18	18	5
B145	4	0	0	1	1	2	1	0	86	17	20	20	20	2
B127	1	0	0	1	1	2	1	0	44	15	20	20	20	2
B201	1	0	0	1	1	2	0	0	48	17	19	20	20	3
B198	1	0	0	1	1	2	0	0	58	13	18	19	20	4
B159	3	0	0	1	1	2	0	0	75	13	20	20	20	2
B198	2	0	0	1	1	2	0	0	65	19	20	20	20	2
B216	2	0	0	1	1	2	0	0	81	15	20	20	20	2
B207	2	0	0	1	1	2	0	0	75	17	20	20	20	2
B213	2	0	0	1	1	2	0	0	65	16	20	20	20	2
B311	2	0	0	1	1	2	0	0	75	17	20	20	20	2
B186	2	0	0	1	1	2	0	0	72	17	20	20	20	2
B303	2	0	0	1	1	2	0	0	82	17	20	20	20	2
B328	2	0	0	1	1	2	0	0	88	18	20	20	20	2
B33	5	0	0	1	1	2	1	0	80	18	20	20	20	2
B292	4	0	0	1	1	2	0	0	78	14	20	20	20	2
B134	4	0	0	1	1	2	1	0	70	19	20	20	20	2
B318	1	0	0	1	1	2	1	0	64	17	20	20	20	2
B179	1	0	0	1	1	2	0	0	54	13	18	20	20	3
B309	1	0	0	1	1	2	0	0	64	16	19	20	20	3
B298	1	0	0	1	1	2	1	0	55	15	18	20	20	3
B325	4	0	0	1	1	2	0	0	72	20	20	20	20	1
B306	3	0	0	1	1	2	0	0	60	20	20	20	20	1
B206	3	0	0	1	1	2	0	0	65	19	20	20	20	2
B196	2	0	0	1	1	2	0	0	73	17	20	20	20	2
B299	2	0	0	1	1	2	0	0	65	15	16	20	20	3
B328	1	0	0	1	1	2	1	0	52	17	20	20	20	2
B195	1	0	0	1	1	2	0	0	54	15	19	20	20	3
B179	1	0	0	1	1	2	0	0	60	13	17	19	20	4
B185	1	0	0	1	1	2	0	0	88	15	17	19	19	5
B298	1	0	0	1	1	2	1	0	62	16	18	19	19	5
B205	3	0	0	1	1	2	0	0	75	19	20	20	20	2
B327	2	0	0	1	1	2	0	0	71	18	20	20	20	2
B133	2	0	0	1	1	2	1	0	75	15	20	20	20	2
B303	2	0	0	1	1	2	0	0	77	18	19	20	20	3
B138	5	0	0	1	1	2	1	0	63	15	18	20	20	3
B289	1	0	0	1	1	2	1	0	70	15	20	20	20	2
B127	1	0	0	1	1	2	0	0	50	16	19	20	20	3
B301	1	0	0	1	1	2	1	0	70	15	18	20	20	3
B308	1	0	0	1	1	2	1	0	66	15	18	20	20	3
B308	1	0	0	1	1	2	1	0	70	15	19	20	20	3
B311	3	0	0	1	1	2	0	0	55	10	18	20	20	3
B240	3	0	0	1	1	2	0	0	38	11	16	20	20	3
B310	2	0	0	1	1	2	0	0	71	17	19	20	20	3
B139	5	0	0	1	1	2	1	0	65	20	20	20	20	1
B136	5	0	0	1	1	2	1	0	70	20	20	20	20	1
B127	1	0	0	1	1	2	0	0	57	17	20	20	20	2
B212	1	0	0	1	1	2	0	0	60	11	19	20	20	3
B224	1	0	0	1	1	2	0	0	50	15	18	20	20	3
B131	1	0	0	1	1	2	1	0	48	15	17	20	20	3
B287	1	0	0	1	1	2	1	0	60	15	19	20	20	3
B196	1	0	0	1	1	2	0	0	55	15	18	19	20	4
B316	1	0	0	1	1	2	0	0	55	14	18	19	19	5
B289	1	0	0	1	1	2	1	0	70	14	16	19	19	5
B209	3	0	0	1	1	2	0	0	75	15	20	20	20	2
B224	3	0	0	1	1	2	0	0	70	14	19	20	20	3
B224	3	0	0	1	1	2	0	0	75	11	15	19	20	4
B226	3	0	0	1	1	2	0	0	70	12	16	19	20	4
B210	2	0	0	1	1	2	0	0	65	17	20	20	20	2
B203	2	0	0	1	1	2	0	0	71	18	20	20	20	2
B37	2	0	0	1	1	2	1	0	81	7	12	19	20	4
B275	4	1	0	1	1	2	0	2	70	14	20	20	20	2
B272	4	1	0	1	1	2	0	2	70	15	20	20	20	2
B38	1	1	0	1	1	2	1	1	66	13	18	20	20	3
B331	1	1	0	1	1	2	1	2	48	13	18	20	20	3
B169	1	1	0	1	1	2	0	1	48	12	15	17	17	5
B108	3	1	0	1	1	2	0	1	35	16	20	20	20	2
B255	3	1	0	1	1	2	0	2	70	19	20	20	20	2
B262	3	1	0	1	1	2	0	2	70	16	18	20	20	3
B42	3	1	0	1	1	2	1	2	35	9	17	20	20	3
B95	3	1	0	1	1	2	1	1	45	10	15	18	20	4
B100	2	1	0	1	1	2	0	1	15	14	17	20	20	3
B273	2	1	0	1	1	2	0	2	66	15	17	20	20	3
B6	2	1	0	1	1	2	1	1	31	18	18	18	18	5
B84	5	1	0	1	1	2	1	2	85	20	20	20	20	1
B264	4	1	0	1	1	2	0	2	74	16	20	20	20	2
B163	4	1	0	1	1	2	0	1	65	14	19	19	19	5
B36	1	1	0	1	1	2	1	2	65	15	18	20	20	3
B65	1	1	0	1	1	2	0	1	57	11	15	19	20	4
B265	1	1	0	1	1	2	0	2	53	7	15	19	20	4
B270	1	1	0	1	1	2	0	2	58	12	15	18	20	4
B268	1	1	0	1	1	2	0	2	55	12	16	19	20	4
B108	3	1	0	1	1	2	0	1	35	20	20	20	20	1
B259	3	1	0	1	1	2	0	2	70	20	20	20	20	1
B261	3	1	0	1	1	2	0	2	70	18	20	20	20	2
B253	5	1	0	1	1	2	0	2	51	15	20	20	20	2
B73	5	1	0	1	1	2	0	1	65	13	18	20	20	3
B29	5	1	0	1	1	2	1	2	85	15	19	20	20	3
B80	4	1	0	1	1	2	0	1	40	16	19	20	20	3
B165	1	1	0	1	1	2	0	1	41	13	17	20	20	3
B274	1	1	0	1	1	2	0	2	50	15	15	20	20	3
B68	1	1	0	1	1	2	0	1	58	14	16	19	20	4
B52	1	1	0	1	1	2	1	2	70	10	14	15	18	5
B171	3	1	0	1	1	2	0	1	75	16	18	20	20	3
B285	3	1	0	1	1	2	0	2	70	11	19	20	20	3
B58	2	1	0	1	1	2	1	2	71	18	20	20	20	2
B283	2	1	0	1	1	2	0	2	62	18	19	20	20	3
B99	2	1	0	1	1	2	1	1	15	13	14	20	20	3
B54	5	1	0	1	1	2	0	1	60	20	20	20	20	1
B114	5	1	0	1	1	2	1	1	55	13	20	20	20	2
B99	5	1	0	1	1	2	1	2	60	17	20	20	20	2
B109	4	1	0	1	1	2	1	1	55	20	20	20	20	1
B264	4	1	0	1	1	2	0	2	72	17	20	20	20	2
B247	1	1	0	1	1	2	0	2	55	6	16	17	20	4
CG	1	1	0	1	1	2	1	2	60	8	15	18	20	4
B287	3	1	0	1	1	2	0	2	70	20	20	20	20	1
B63	2	1	0	1	1	2	1	1	51	19	20	20	20	2
B116	5	1	0	1	1	2	1	1	53	12	18	20	20	3
CF	5	1	0	1	1	2	1	2	85	12	18	20	20	3
B73	5	1	0	1	1	2	0	1	70	14	17	17	17	5
B248	4	1	0	1	1	2	0	2	69	12	20	20	20	2
B253	4	1	0	1	1	2	0	2	80	12	17	20	20	3
B32	1	1	0	1	1	2	1	2	70	15	18	20	20	3
B171	3	1	0	1	1	2	0	1	80	20	20	20	20	1
B258	3	1	0	1	1	2	0	2	70	17	20	20	20	2
B281	3	1	0	1	1	2	0	2	70	14	17	20	20	3
CF	2	1	0	1	1	2	1	2	31	12	20	20	20	2
B116	2	1	0	1	1	2	1	1	35	14	18	20	20	3
B110	5	1	0	1	1	2	1	1	53	11	18	20	20	3
B251	4	1	0	1	1	2	0	2	74	11	18	20	20	3
B250	1	1	0	1	1	2	0	2	50	6	15	17	20	4
B269	3	1	0	1	1	2	0	1	70	20	20	20	20	1
B283	3	1	0	1	1	2	0	2	70	17	20	20	20	2
B106	3	1	0	1	1	2	0	1	35	13	15	20	20	3
B114	2	1	0	1	1	2	1	1	21	17	19	20	20	3
B181	2	1	0	1	1	2	0	2	55	15	18	19	20	4
B26	2	1	0	1	1	2	1	1	31	14	16	18	18	5
B65	1	1	0	1	1	2	0	1	60	11	16	20	20	3
B250	1	1	0	1	1	2	0	2	52	13	17	19	20	4
B173	1	1	0	1	1	2	1	1	41	13	16	17	17	5
B171	3	1	0	1	1	2	0	1	75	16	20	20	20	2
B280	2	1	0	1	1	2	0	2	60	18	19	20	20	3
B29	2	1	0	1	1	2	1	2	31	12	18	20	20	3
B25	1	1	0	1	1	2	1	2	81	20	20	20	20	1
B267	1	1	0	1	1	2	0	2	50	11	15	20	20	3
B180	1	1	0	1	1	2	0	2	49	15	19	20	20	3
B97	1	1	0	1	1	2	1	1	48	8	16	17	20	4
B161	3	1	0	1	1	2	0	1	70	17	20	20	20	2
B259	3	1	0	1	1	2	0	2	70	16	18	20	20	3
B268	2	1	0	1	1	2	0	2	57	15	18	20	20	3
B56	5	1	0	1	1	2	0	1	65	13	16	20	20	3
B24	5	1	0	1	1	2	1	2	80	14	18	20	20	3
B56	5	1	0	1	1	2	1	1	62	15	18	18	18	5
B163	4	1	0	1	1	2	0	1	65	15	20	20	20	2
B141	4	1	0	1	1	2	0	1	55	16	18	18	18	5
B102	1	1	0	1	1	2	0	1	48	15	18	20	20	3
B97	1	1	0	1	1	2	1	1	50	15	17	20	20	3
B285	3	1	0	1	1	2	0	2	75	20	20	20	20	1
B17	2	1	0	1	1	2	1	2	31	19	20	20	20	2
B166	2	1	0	1	1	2	0	1	51	14	18	20	20	3
B1	5	1	0	1	1	2	1	2	85	13	19	20	20	3
B169	4	1	0	1	1	2	0	1	65	15	18	18	18	5
B95	3	1	0	1	1	2	1	1	40	13	16	19	20	4
B254	2	1	0	1	1	2	0	2	55	15	16	20	20	3
B274	2	1	0	1	1	2	0	2	75	14	15	18	18	5
B72	5	1	0	1	1	2	1	1	68	14	19	20	20	3
B93	5	1	0	1	1	2	1	1	56	11	19	20	20	3
B234	2	0	0	1	1	3	0	0	75	15	16	20	20	3
B125	4	0	0	1	1	3	1	0	86	20	20	20	20	1
B128	1	0	0	1	1	3	1	0	60	18	20	20	20	2
B310	1	0	0	1	1	3	1	0	54	13	17	20	20	3
B301	1	0	0	1	1	3	1	0	70	15	19	20	20	3
B217	3	0	0	1	1	3	0	0	75	20	20	20	20	1
B324	3	0	0	1	1	3	0	0	50	20	20	20	20	1
B208	2	0	0	1	1	3	0	0	70	17	20	20	20	2
B304	2	0	0	1	1	3	0	0	80	17	20	20	20	2
B213	2	0	0	1	1	3	0	0	81	18	20	20	20	2
B133	2	0	0	1	1	3	1	0	65	15	19	20	20	3
B211	1	0	0	1	1	3	0	0	60	11	18	20	20	3
B284	1	0	0	1	1	3	0	0	60	15	16	20	20	3
B215	1	0	0	1	1	3	0	0	68	17	19	20	20	3
B287	1	0	0	1	1	3	1	0	54	11	19	20	20	3
B310	1	0	0	1	1	3	1	0	52	15	19	19	19	5
B322	3	0	0	1	1	3	0	0	58	20	20	20	20	1
B217	3	0	0	1	1	3	0	0	75	20	20	20	20	1
B237	3	0	0	1	1	3	0	0	75	20	20	20	20	1
B214	3	0	0	1	1	3	0	0	70	20	20	20	20	1
B274	3	0	0	1	1	3	0	0	75	18	20	20	20	2
B315	2	0	0	1	1	3	0	0	77	17	20	20	20	2
B313	2	0	0	1	1	3	0	0	68	17	20	20	20	2
B326	2	0	0	1	1	3	0	0	70	17	20	20	20	2
B214	2	0	0	1	1	3	0	0	72	13	18	20	20	3
B245	2	0	0	1	1	3	0	0	81	15	17	20	20	3
B136	5	0	0	1	1	3	1	0	75	20	20	20	20	1
B33	1	0	0	1	1	3	1	0	80	15	16	17	19	5
B319	3	0	0	1	1	3	0	0	55	20	20	20	20	1
B327	3	0	0	1	1	3	0	0	50	20	20	20	20	1
B123	3	0	0	1	1	3	1	0	45	9	20	20	20	2
B329	2	0	0	1	1	3	0	0	75	17	20	20	20	2
B327	1	0	0	1	1	3	1	0	60	16	20	20	20	2
B181	3	0	0	1	1	3	0	0	80	20	20	20	20	1
B223	3	0	0	1	1	3	0	0	75	14	18	20	20	3
B324	2	0	0	1	1	3	0	0	80	16	20	20	20	2
B237	2	0	0	1	1	3	0	0	85	15	19	20	20	3
B18	2	0	0	1	1	3	1	0	61	13	17	17	17	5
B286	4	0	0	1	1	3	0	0	82	13	20	20	20	2
B324	1	0	0	1	1	3	1	0	62	15	20	20	20	2
B215	1	0	0	1	1	3	0	0	58	13	19	20	20	3
B130	1	0	0	1	1	3	1	0	50	15	18	20	20	3
B310	1	0	0	1	1	3	1	0	56	7	15	16	20	4
B215	3	0	0	1	1	3	0	0	75	20	20	20	20	1
B326	3	0	0	1	1	3	0	0	60	20	20	20	20	1
B300	3	0	0	1	1	3	0	0	60	16	20	20	20	2
B123	3	0	0	1	1	3	1	0	45	4	15	20	20	3
B181	2	0	0	1	1	3	0	0	75	15	20	20	20	2
B181	2	0	0	1	1	3	0	0	75	15	20	20	20	2
B322	2	0	0	1	1	3	0	0	88	17	20	20	20	2
B216	2	0	0	1	1	3	0	0	85	14	19	20	20	3
B244	3	0	0	1	1	3	0	0	75	11	17	20	20	3
B183	2	0	0	1	1	3	0	0	72	15	20	20	20	2
B322	1	0	0	1	1	3	1	0	60	15	19	19	19	5
B200	3	0	0	1	1	3	0	0	75	12	20	20	20	2
B287	2	0	0	1	1	3	0	0	85	19	20	20	20	2
B235	2	0	0	1	1	3	0	0	86	16	18	20	20	3
B129	4	0	0	1	1	3	1	0	90	20	20	20	20	1
B155	3	1	0	1	1	3	0	1	60	8	11	17	20	4
B92	2	1	0	1	1	3	1	1	31	12	20	20	20	2
B100	2	1	0	1	1	3	0	1	21	15	19	20	20	3
B118	2	1	0	1	1	3	0	1	25	14	19	20	20	3
B69	1	1	0	1	1	3	0	1	60	13	15	19	20	4
B65	1	1	0	1	1	3	0	1	56	13	17	19	20	4
B266	1	1	0	1	1	3	0	2	50	7	16	19	20	4
B245	1	1	0	1	1	3	0	2	55	8	16	18	20	4
B241	1	1	0	1	1	3	0	2	48	10	18	19	19	5
B287	3	1	0	1	1	3	0	2	75	20	20	20	20	1
B162	3	1	0	1	1	3	0	2	75	20	20	20	20	1
B280	3	1	0	1	1	3	0	2	75	14	16	20	20	3
B100	2	1	0	1	1	3	0	1	22	17	20	20	20	2
B247	2	1	0	1	1	3	0	2	41	16	18	20	20	3
B110	2	1	0	1	1	3	1	1	15	16	19	20	20	3
B266	1	1	0	1	1	3	0	2	48	11	17	18	20	4
B111	1	1	0	1	1	3	1	1	40	11	16	18	19	5
B277	1	1	0	1	1	3	1	2	60	7	15	17	19	5
B41	3	1	0	1	1	3	1	2	41	10	16	19	19	5
B169	2	1	0	1	1	3	0	1	45	15	20	20	20	2
B282	2	1	0	1	1	3	0	2	64	18	20	20	20	2
B252	2	1	0	1	1	3	0	2	65	15	16	20	20	3
B252	2	1	0	1	1	3	0	2	55	15	17	20	20	3
B84	2	1	0	1	1	3	0	2	31	8	15	17	17	5
B72	5	1	0	1	1	3	1	1	62	11	16	20	20	3
B248	1	1	0	1	1	3	0	2	43	15	17	20	20	3
B117	1	1	0	1	1	3	1	1	42	15	16	20	20	3
B90	1	1	0	1	1	3	1	1	52	13	16	19	20	4
B262	3	1	0	1	1	3	0	2	70	20	20	20	20	1
B101	3	1	0	1	1	3	0	1	41	12	16	20	20	3
B93	2	1	0	1	1	3	1	1	25	15	19	20	20	3
B93	5	1	0	1	1	3	1	1	60	15	20	20	20	2
B96	5	1	0	1	1	3	1	1	65	10	18	19	19	5
B251	4	1	0	1	1	3	0	2	55	13	19	20	20	3
B164	1	1	0	1	1	3	0	1	40	12	16	20	20	3
B115	1	1	0	1	1	3	1	1	48	16	18	20	20	3
B273	3	1	0	1	1	3	0	2	70	20	20	20	20	1
B162	3	1	0	1	1	3	0	1	65	18	20	20	20	2
B256	3	1	0	1	1	3	0	2	75	16	20	20	20	2
B252	3	1	0	1	1	3	0	2	70	17	20	20	20	2
B1	2	1	0	1	1	3	1	2	31	14	20	20	20	2
B103	1	1	0	1	1	3	1	1	51	17	19	20	20	3
B55	1	1	0	1	1	3	1	1	58	8	12	14	17	5
B181	3	1	0	1	1	3	0	2	75	15	20	20	20	2
B271	3	1	0	1	1	3	0	2	70	13	18	20	20	3
B236	3	1	0	1	1	3	0	2	70	10	16	16	20	4
B116	2	1	0	1	1	3	1	1	25	17	20	20	20	2
B258	2	1	0	1	1	3	0	1	55	15	19	20	20	3
B169	4	1	0	1	1	3	0	1	45	14	18	20	20	3
B276	1	1	0	1	1	3	1	2	60	12	16	20	20	3
B94	2	1	0	1	1	3	1	1	21	12	19	20	20	3
B111	1	1	0	1	1	3	1	1	40	10	18	20	20	3
B281	3	1	0	1	1	3	0	2	75	19	20	20	20	2
B118	2	1	0	1	1	3	1	1	21	14	17	20	20	3
B246	4	1	0	1	1	3	0	2	62	14	20	20	20	2
B152	3	1	0	1	1	3	1	1	65	12	18	20	20	3
B246	2	1	0	1	1	3	0	1	58	16	18	20	20	3
B72	5	1	0	1	1	3	1	1	65	16	20	20	20	2
B208	3	0	0	1	1	4	0	0	75	15	20	20	20	2
B183	2	0	0	1	1	4	0	0	76	15	20	20	20	2
B133	2	0	0	1	1	4	1	0	71	13	18	20	20	3
B293	1	0	0	1	1	4	1	0	55	13	16	18	20	4
B302	1	0	0	1	1	4	1	0	60	15	18	20	20	3
B219	2	0	0	1	1	4	0	0	71	17	20	20	20	2
B133	2	0	0	1	1	4	1	0	70	15	18	20	20	3
B208	2	0	0	1	1	4	0	0	85	15	19	19	19	5
B235	4	0	0	1	1	4	0	0	90	17	20	20	20	2
B312	1	0	0	1	1	4	1	0	60	15	18	20	20	3
B312	1	0	0	1	1	4	1	0	60	13	17	19	20	4
B156	3	0	0	1	1	4	0	0	65	17	20	20	20	2
B327	2	0	0	1	1	4	0	0	75	16	18	20	20	3
B128	1	0	0	1	1	4	1	0	54	14	17	20	20	3
B208	1	0	0	1	1	4	0	0	41	15	19	20	20	3
B325	1	0	0	1	1	4	1	0	58	16	17	20	20	3
B277	2	1	0	1	1	4	0	2	60	15	16	19	19	5
B74	5	1	0	1	1	4	0	1	70	11	19	20	20	3
B84	5	1	0	1	1	4	0	1	80	16	19	20	20	3
B280	2	1	0	1	1	4	0	2	55	17	19	20	20	3
B103	4	1	0	1	1	4	1	1	51	19	20	20	20	2
B278	4	1	0	1	1	4	0	2	65	9	18	19	19	5
B254	5	1	0	1	1	4	0	2	52	12	19	20	20	3
B104	4	1	0	1	1	4	0	1	50	20	20	20	20	1
B251	3	1	0	1	1	4	0	1	71	17	20	20	20	2
B71	3	1	0	1	1	4	0	1	45	11	13	16	20	4
B2	2	1	0	1	1	4	1	2	51	17	20	20	20	2
B59	2	1	0	1	1	4	1	2	31	16	20	20	20	2
B69	2	1	0	1	1	4	0	1	21	14	16	20	20	3
B114	2	1	0	1	1	4	1	1	15	12	19	20	20	3
B286	2	1	0	1	1	4	0	2	55	15	17	19	20	4
B93	5	1	0	1	1	4	1	1	58	9	14	20	20	3
B193	5	0	1	0	0	1	0	0	65	20	20	20	20	1
B86	2	1	1	0	0	1	0	2	35	14	19	20	20	3
B142	2	0	1	0	0	2	0	0	71	15	20	20	20	2
B105	4	1	1	0	0	2	0	2	40	18	20	20	20	2
B144	3	1	1	0	0	3	0	1	45	15	17	19	20	4
B146	1	0	1	0	0	3	0	0	60	14	18	19	20	4
B85	1	1	1	0	0	3	0	2	60	7	15	16	20	4
B231	3	0	1	0	0	3	0	0	75	10	12	19	20	4
B45	5	0	1	0	1	1	0	0	80	18	20	20	20	2
CE	2	0	1	0	1	1	0	0	81	14	19	20	20	3
B88	4	0	1	0	1	1	0	0	85	18	20	20	20	2
B16	1	1	1	0	1	1	0	2	70	16	19	20	20	3
B18	1	1	1	0	1	1	0	2	62	17	19	20	20	3
B22	5	1	1	0	1	1	0	2	85	19	20	20	20	2
B228	1	0	1	0	1	2	0	0	60	16	20	20	20	2
B221	5	0	1	0	1	2	0	0	65	15	20	20	20	2
B130	1	0	1	0	1	2	0	0	45	17	20	20	20	2
B174	5	0	1	0	1	2	0	0	75	16	20	20	20	2
B43	5	1	1	0	1	2	0	1	85	14	20	20	20	2
B87	1	1	1	0	1	2	0	2	61	15	17	19	20	4
B321	4	1	1	0	1	2	0	0	55	12	13	17	18	5
CG	5	1	1	0	1	2	0	2	70	15	20	20	20	2
B22	5	0	1	0	1	3	0	0	100	16	20	20	20	2
B172	5	1	1	0	1	3	0	1	58	17	19	19	19	5
B135	2	0	1	0	1	4	0	0	80	15	20	20	20	2
B241	1	0	1	0	1	4	0	0	50	8	14	18	19	5
B172	5	1	1	0	1	4	0	1	57	11	15	20	20	3
B87	2	1	1	0	1	4	0	2	22	13	18	20	20	3
B277	1	1	1	1	0	1	1	2	54	13	17	20	20	3
B126	4	0	1	1	0	1	1	0	90	20	20	20	20	1
B299	3	0	1	1	0	2	0	0	65	11	20	20	20	2
B129	4	0	1	1	0	2	1	0	81	20	20	20	20	1
B35	2	1	1	1	0	2	1	2	31	8	13	20	20	3
B275	1	1	1	1	0	2	0	2	60	11	15	18	20	4
B130	1	0	1	1	0	3	1	0	55	14	16	19	20	4
B125	4	0	1	1	0	3	1	0	85	20	20	20	20	1
B289	2	0	1	1	0	3	0	0	85	17	18	20	20	3
B293	3	0	1	1	0	3	0	0	70	20	20	20	20	1
B19	5	1	1	1	0	3	1	2	85	20	20	20	20	1
B247	3	1	1	1	0	3	0	2	70	13	16	20	20	3
B24	5	1	1	1	0	3	1	2	80	17	17	19	20	4
B252	3	1	1	1	0	3	0	2	70	15	19	20	20	3
B125	4	0	1	1	0	4	1	0	90	18	20	20	20	2
B326	3	0	1	1	0	4	0	0	50	13	18	20	20	3
B325	2	0	1	1	0	4	1	0	71	18	20	20	20	2
B125	4	0	1	1	0	4	1	0	88	20	20	20	20	1
B125	4	0	1	1	0	4	1	0	80	19	20	20	20	2
B327	1	0	1	1	0	4	1	0	52	13	17	20	20	3
B111	1	1	1	1	0	4	1	1	40	9	15	18	20	4
B270	2	1	1	1	0	4	0	2	55	17	20	20	20	2
B254	5	1	1	1	0	4	0	2	52	13	20	20	20	2
B34	5	1	1	1	0	4	1	2	70	12	16	18	18	5
B60	5	1	1	1	0	4	0	1	75	8	13	20	20	3
B255	2	1	1	1	0	4	0	2	54	16	19	20	20	3
B36	5	0	1	1	1	1	1	0	90	16	20	20	20	2
B128	1	0	1	1	1	1	1	0	55	13	18	19	20	4
B291	2	0	1	1	1	1	0	0	88	18	18	18	20	4
B60	1	0	1	1	1	1	1	0	82	14	18	20	20	3
B288	2	0	1	1	1	1	0	0	75	17	19	20	20	3
B103	4	1	1	1	1	1	0	1	30	12	17	18	18	5
B248	4	1	1	1	1	1	0	2	72	16	20	20	20	2
B256	2	1	1	1	1	1	0	2	71	16	20	20	20	2
B160	2	1	1	1	1	1	0	1	65	9	19	20	20	3
B260	3	1	1	1	1	1	0	2	70	20	20	20	20	1
B52	1	0	1	1	1	2	1	0	90	17	19	20	20	3
B139	5	0	1	1	1	2	1	0	70	15	20	20	20	2
B292	4	0	1	1	1	2	0	0	82	19	20	20	20	2
B289	2	0	1	1	1	2	0	0	88	19	20	20	20	2
B128	1	0	1	1	1	2	1	0	60	16	17	20	20	3
B320	3	0	1	1	1	2	0	0	55	18	20	20	20	2
B139	5	0	1	1	1	2	1	0	70	19	20	20	20	2
CF	5	0	1	1	1	2	1	0	90	14	19	20	20	3
B131	1	0	1	1	1	2	1	0	51	16	18	20	20	4
B1	1	1	1	1	1	2	1	2	70	13	17	19	20	4
B109	4	1	1	1	1	2	1	1	50	18	20	20	20	2
B250	5	1	1	1	1	2	0	2	54	17	20	20	20	2
B2	5	1	1	1	1	2	1	2	80	15	17	20	20	3
B253	1	1	1	1	1	2	0	2	50	12	16	19	20	4
B71	3	1	1	1	1	2	1	1	40	15	17	17	20	4
B255	2	1	1	1	1	2	0	2	55	15	17	20	20	3
B7	1	1	1	1	1	2	1	2	71	14	18	19	20	4
B59	5	1	1	1	1	2	1	2	80	13	17	19	19	5
B292	3	0	1	1	1	3	0	0	70	20	20	20	20	1
B288	3	0	1	1	1	3	0	0	75	20	20	20	20	1
B134	4	0	1	1	1	3	1	0	85	18	20	20	20	2
B293	2	0	1	1	1	3	0	0	87	18	20	20	20	2
B131	1	0	1	1	1	3	1	0	52	13	18	19	20	4
B290	4	0	1	1	1	3	0	0	85	19	20	20	20	2
B299	2	0	1	1	1	3	0	0	88	15	18	20	20	3
B300	2	0	1	1	1	3	0	0	78	15	18	20	20	3
B136	5	0	1	1	1	3	1	0	73	15	20	20	20	2
B34	2	0	1	1	1	3	1	0	61	10	18	19	19	5
B291	2	0	1	1	1	3	0	0	85	17	17	17	20	4
B154	3	1	1	1	1	3	1	2	65	16	17	20	20	3
B268	2	1	1	1	1	3	0	2	65	17	20	20	20	2
B74	2	1	1	1	1	3	1	1	22	12	17	20	20	3
B16	5	1	1	1	1	3	1	2	85	16	20	20	20	2
B249	2	1	1	1	1	3	0	2	61	15	19	20	20	3
B264	3	1	1	1	1	3	0	2	70	13	18	20	20	3
B2	1	1	1	1	1	3	1	2	70	15	17	20	20	3
B74	2	1	1	1	1	3	0	1	22	14	19	20	20	3
B60	5	1	1	1	1	3	1	2	90	20	20	20	20	1
B3	1	1	1	1	1	3	1	2	70	13	15	18	20	4
B272	2	1	1	1	1	3	0	2	65	15	16	20	20	3
B298	2	0	1	1	1	4	0	0	65	17	19	20	20	3
B133	2	0	1	1	1	4	1	0	65	17	19	20	20	3
B301	2	0	1	1	1	4	0	0	78	16	20	20	20	2
CG	1	1	1	1	1	4	1	2	68	14	15	18	20	4
B41	3	1	1	1	1	4	1	2	41	11	18	20	20	3
B2	5	1	1	1	1	4	1	2	90	13	20	20	20	2
